# Supplementary material for: Construction of Z-Scheme ZIF67/NiMoO4 Heterojunction for Enhanced Photocatalytic Degradation of Antibiotic Pollutants
Source: Materials (Basel). 2024 Dec 20;17(24):6225. doi: 10.3390/ma17246225 (PMC11676704; doi:10.3390/ma17246225)
Supplement: Supplementary file 1 [file materials-17-06225-s001.zip]

Archive with 1 entries (1 files):
- materials-3359068-supplementary.pdf
